# Supplementary material for: Is sperm morphology functionally related to sperm swimming ability? A case study in a wild passerine bird with male hierarchies
Source: BMC Evol Biol. 2018 Sep 19;18:142. doi: 10.1186/s12862-018-1260-8 (PMC6146611; doi:10.1186/s12862-018-1260-8)
Supplement: Supplementary file 2 — Table S1. Male social status manipulation. The manipulation was performed equally for each experimental block of 5 aviaries, and the net change reflects the number of social ranks that individual were expected to gain or lose (the net change adds up to zero). (XLSX 9 kb) [file 12862_2018_1260_MOESM2_ESM.xlsx]

## Sheet: Sheet1
Table S1. Male social status manipulation. The manipulation was performed equally for each experimental block of 5 aviaries, and the net change reflects the number of social ranks that individual were expected to gain or lose (the net change adds up to zero).
Group ID	Observed initial rank	New group ID	Expected final rank	Net change
3	Subordinate 2	1	Dominant	2
4	Subordinate 2	1	Subordinate 1	1
1	Subordinate 3	1	Subordinate 2	1
5	Subordinate 3	1	Subordinate 3	0
3	Subordinate 1	2	Dominant	1
4	Subordinate 1	2	Subordinate 1	0
1	Subordinate 2	2	Subordinate 2	0
2	Subordinate 2	2	Subordinate 3	-1
4	Dominant	3	Dominant	0
5	Dominant	3	Subordinate 1	-1
1	Subordinate 1	3	Subordinate 2	-1
2	Subordinate 1	3	Subordinate 3	-2
1	Dominant	4	Dominant	0
2	Dominant	4	Subordinate 1	-1
5	Subordinate 1	4	Subordinate 2	-1
3	Subordinate 3	4	Subordinate 3	0
3	Dominant	5	Dominant	0
5	Subordinate 2	5	Subordinate 1	1
2	Subordinate 3	5	Subordinate 2	1
4	Subordinate 3	5	Subordinate 3	0
